# Supplementary material for: Monitored Implementation of COVID-19 Rapid Antigen Screening at Taxi Ranks in Johannesburg, South Africa
Source: Diagnostics (Basel). 2022 Feb 3;12(2):402. doi: 10.3390/diagnostics12020402 (PMC8871379; doi:10.3390/diagnostics12020402)
Supplement: Supplementary file 1 [file diagnostics-12-00402-s001.zip]

Archive with 1 entries (1 files):
- diagnostics-1558398-supplementary.pdf
